# Supplementary material for: An improved chronology for the Middle Stone Age at El Mnasra cave, Morocco
Source: PLoS One. 2022 Feb 11;17(2):e0261282. doi: 10.1371/journal.pone.0261282 (PMC8836329; doi:10.1371/journal.pone.0261282)
Supplement: S1 Table — *: The age of these sediments was recalculated according to the equivalent doses selected and indicated by Jacobs et al. (2012) in Table 2 of the article. AMS-14C ages are the uncalibrated ages. Stratigraphy from Debénath, 2006 cited in El Hajraoui et al. [5]. (XLSX) [file pone.0261282.s001.xlsx]

## Sheet: Sheet1
Sample code	Ages (ka)	± (ka)	Method	Stratigraphy	US - Level (this work)	Period	References
SacA 28931	7.5	0.04	AMS-14C	2		Neolithic	El Hajraoui et Nespoulet, 2012 ; Ben-Arous et al., 2020
SacA 28957	4.2	0.04	AMS-14C	2		Neolithic	El Hajraoui et Nespoulet, 2012 ; Ben-Arous et al., 2020
SacA 28930	6.3	0.05	AMS-14C	3		MSA	El Hajraoui et Nespoulet, 2012 ; Ben-Arous et al., 2020
SacA 28933	6.3	0.04	AMS-14C	3		MSA	El Hajraoui et Nespoulet, 2012 ; Ben-Arous et al., 2020
SacA 28954	8.9	0.05	AMS-14C	3		MSA	El Hajraoui et Nespoulet, 2012 ; Ben-Arous et al., 2020
SacA 28955	15.6	0.08	AMS-14C	3		MSA	El Hajraoui et Nespoulet, 2012 ; Ben-Arous et al., 2020
EM10-1	75.3	5.6	OSL (SG-SAR)	4	7	MSA	Jacobs et al., 2012
EM10-4	ind.	ind.	OSL (SG-SAR)	3	6	MSA	Jacobs et al., 2012
EM10-2*	65.3	5.3	OSL (SG-SAR)	3	6	MSA	Jacobs et al., 2012
SacA 28956	18.1	0.09	AMS-14C	4	7	MSA	El Hajraoui et Nespoulet, 2012 ; Ben-Arous et al., 2020
EM10-5	95.4	9.3	OSL (SG-SAR)	4	7	MSA	Jacobs et al., 2012
EM10-3	94.6	9.7	OSL (SG-SAR)	4	7	MSA	Jacobs et al., 2012
EM10-6*	120.5	9.6	OSL (SG-SAR)	4	7	MSA	Jacobs et al., 2012
EM08-12	103.5	7.5	OSL (SG-SAR)	4	7	MSA	Jacobs et al., 2012
SacA 28958	35	0.5	AMS-14C	5	8a	MSA	El Hajraoui et Nespoulet, 2012 ; Ben-Arous et al., 2020
X2416	105.5	12	OSL (MG-SAR)	5	8a	MSA	Schwenninger et al., 2010
EM08-11	106.5	6.5	OSL (SG-SAR)	5	8a	MSA	Jacobs et al., 2012
EM08-10	107.5	6.6	OSL (SG-SAR)	5	8a	MSA	Jacobs et al., 2012
EM08-8	111.6	7.3	OSL (SG-SAR)	6a	8b	MSA	Jacobs et al., 2012
EM08-9	107.4	5.8	OSL (SG-SAR)	6a	8b	MSA	Jacobs et al., 2012
EM0604	89	6	Combined US-ESR	6	8b	MSA	Janati-Idrissi et al., 2012
EM0603	67	2	Combined US-ESR	6a	8b	MSA	Janati-Idrissi et al., 2012
EM0601	66	2	Combined US-ESR	7b	8c/d	MSA	Janati-Idrissi et al., 2012
EM08-7	108.8	6.6	OSL (SG-SAR)	7	8c/d	MSA	Jacobs et al., 2012
X2415	107.6	9.6	OSL (MG-SAR)	7	8c/d	MSA	Schwenninger et al., 2010
EM08-6	116.7	6.4	OSL (SG-SAR)	8	9a	MSA	Jacobs et al., 2012
EM08-5	108.9	6.2	OSL (SG-SAR)	9	9b	MSA	Jacobs et al., 2012
EM08-4	108.5	6.3	OSL (SG-SAR)	10	9c	MSA	Jacobs et al., 2012
EM08-3	108.3	6.6	OSL (SG-SAR)	11	9c	MSA	Jacobs et al., 2012
X2414	111.5	6.9	OSL (MG-SAR)	12	9d/10a	MSA	Schwenninger et al., 2010
EM08-2	121	6.9	OSL (SG-SAR)	12	9d/10a	MSA	Jacobs et al., 2012
X2413	118.6	20.1	OSL (MG-SAR)	12	9d/10a	MSA	Schwenninger et al., 2010
EM08-1*	140.6	7	OSL (SG-SAR)	12	9d/10a	MSA	Jacobs et al., 2012
