# Supplementary material for: An improved chronology for the Middle Stone Age at El Mnasra cave, Morocco
Source: PLoS One. 2022 Feb 11;17(2):e0261282. doi: 10.1371/journal.pone.0261282 (PMC8836329; doi:10.1371/journal.pone.0261282)
Supplement: S2 Table — *: US-ESR samples recalculated from Janati-Idrissi et al. [30]. (XLSX) [file pone.0261282.s002.xlsx]

## Sheet: Sheet1
Sample	US	Level	Square	Material	X (cm)	Y (cm)	Z (cm)	Reference
EM-1701	4	3	G14	Quartz				This work
EM-1702	6	3	G14	Quartz				This work
EM-274	7	4	G9	Teeth (Bovidae)	113.63	108.89	-329	This work
EM-209	8a	5	E10	Teeth (Bovidae)	115.51	109.76	-351	This work
EM-223	8b	6	E12	Teeth (Bovidae)	115.2	111.47	-355	This work
EM0603	8b	6	F9	Teeth (Bovidae)			-360	Janati-Idrissi et al., 2012
EM-293	8b	6	F11	Teeth (Bovidae)	114.55	110.64	-362	This work
EM0604	8b	6	E9	Teeth (Equidae)			-370	Janati-Idrissi et al., 2012
EM0601	8d	7	D9	Teeth (Equidae)			-380	Janati-Idrissi et al., 2012
EM-816	8d	7	F11	Teeth (Bovidae)	114.66	110.18	-393	This work
EM-877	8d	7	F10	Teeth (Bovidae)	114.45	109.15	-395	This work
