# Supplementary material for: An improved chronology for the Middle Stone Age at El Mnasra cave, Morocco
Source: PLoS One. 2022 Feb 11;17(2):e0261282. doi: 10.1371/journal.pone.0261282 (PMC8836329; doi:10.1371/journal.pone.0261282)
Supplement: S3 Table — The dispersion estimated in % corresponds to the difference between the high and low De per serie. (XLSX) [file pone.0261282.s003.xlsx]

## Sheet: Sheet1
			De (Gy) for each repeted measure time
Sample	De (Gy)	±	Time 1		Time 2		Time 3		Time 4		De dispersion (%)	Adj. r²
			De (Gy)	±	De (Gy)	±	De (Gy)	±	De (Gy)	±
EM-274	47.37	1.81	50.71	2.8	47.72	1.25	46.02	2.28	44.75	1.845	11.8	0.996
EM-209	40.33	1.22	38.42	1.3	40.22	1.12	40.95	1.3	41.87	1.73	8.2	0.996
EM-223	40.21	0.87	39.65	0.75	39.92	1.035	42.33	1.31	39.08	0.755	7.7	0.998
EM-293	45.17	1.325	47.31	1.545	41.48	1.215	47.62	1.65	44.37	1.47	12.9	0.997
EM-877	47.1	0.88	50.15	1.095	46.17	1.0175	44.09	0.81	48	1.23	13.7	0.999
EM-816	49.69	1.69	51.13	1.74	51.59	1.7	47.42	1.755	48.8	1.915	5.7	0.995
