# Supplementary material for: An improved chronology for the Middle Stone Age at El Mnasra cave, Morocco
Source: PLoS One. 2022 Feb 11;17(2):e0261282. doi: 10.1371/journal.pone.0261282 (PMC8836329; doi:10.1371/journal.pone.0261282)
Supplement: S4 Table — (XLSX) [file pone.0261282.s004.xlsx]

## Sheet: Sheet1
Sample	Tissue	U-content (ppm)	±	234U/238U	±	230Th/234U	±	230Th/232Th	±	Enamel initial thickness (µm)	±	Removed thickness 1 (µm)	±	Removed thickness 2 (µm)	±	Type of analyses
EM-274	D	5.363	0.005	1.184	0.002	0.238	0.001	3729.07	465.739							MC-ICPMS
	E	0.028	0	1.225	0.008	0.334	0.006	19.323	0.409	670	67	70	7	50	5	MC-ICPMS
EM-209	D	4.684	0.004	1.176	0.002	0.258	0.001	3830.17	496.096							MC-ICPMS
	E	0.03	0	1.203	0.007	0.224	0.006	59.649	3.379	690	69	74	7	54	5	MC-ICPMS
EM-223	D	2.405	0.002	1.171	0.003	0.275	0.001	183.426	2.998							MC-ICPMS
	E	0.021	0	1.243	0.009	0.297	0.007	34.19	1.594	1110	111	86	9	62	6	MC-ICPMS
	C	3.91	0.003	1.19	0.002	0.321	0.001	253.503	2.283							MC-ICPMS
EM0603*	D	5.44	0.14	1.094	0.024	0.355	0.011	102.59								α-spectrometry
	E	0.16	0.01	1.33	0.081	0.343	0.04	21.04		951	95	35	4	30	3	α-spectrometry
	C	4.66	0.1	1.247	0.03	0.372	0.016	63.34								α-spectrometry
EM-293	D	3.443	0.004	1.183	0.002	0.285	0.001	5750.01	1369.65	994	99	100	10	54	5	MC-ICPMS
	E	0.015	0	1.229	0.01	0.332	0.009	14.43	0.49							MC-ICPMS
EM0604*	D	3.42	0.08	1.152	0.027	0.318	0.011	301.23								α-spectrometry
	E	0.1	0.01	1.26	0.141	0.315	0.063	9.84		1160	116	30	3	30	3	α-spectrometry
	C	3.62	0.07	1.185	0.021	0.3	0.012	131.1								α-spectrometry
EM0601*	D	3.56	0.1	1.147	0.03	0.347	0.013	91.66								α-spectrometry
	E	0.19	0.01	1.999	0.063	0.358	0.038	58.41		1220	122	40	4	50	5	α-spectrometry
	C	3.74	0.18	1.209	0.054	0.366	0.018	60.48								α-spectrometry
EM-877	D	2.769	0.002	1.253	0.003	0.396	0.001	1015.34	38.696	1250	125	84	8	142	14	MC-ICPMS
	E	0.027	0	1.284	0.009	0.399	0.007	46.476	1.883							MC-ICPMS
EM-816	D	2.736	0.002	1.236	0.003	0.356	0.001	1819.42	164.009	1150	115	74	7	150	15	MC-ICPMS
	E	0.037	0	1.29	0.007	0.374	0.007	78.412	3.452							MC-ICPMS
