# Supplementary material for: An improved chronology for the Middle Stone Age at El Mnasra cave, Morocco
Source: PLoS One. 2022 Feb 11;17(2):e0261282. doi: 10.1371/journal.pone.0261282 (PMC8836329; doi:10.1371/journal.pone.0261282)
Supplement: S5 Table — The teeth corresponding to these measurements have been indicated. Sed-223: sediment directly associated to tooth EM-223 when it was taken from the collection. The averages calculated contents for these US are in blue and associated with standard deviation. A sedimentary description of the sediment and area sampled is given. (XLSX) [file pone.0261282.s005.xlsx]

## Sheet: Sheet1
US	ID sample	corresponding gamma in situ measurement	Corresponding tooth	U-238 (dmp/g)	±	Ra-226 (dmp/g)	±	Rn-222 (dmp/g)	±	Th-232 (dmp/g)	±	K (%)	±	U (ppm)	±	Th (ppm)	±	Moisture content (%)	±
7	EM sed 3 1803	2018-21	EM-274	0.899	0.092	1.171	0.127	1.001	0.02	0.828	0.026	0.814	0.013	1.2248	0.125341	3.39344	0.106557	5.65	0.565
7	EM sed 4 1804	2018-22	EM-274	0.929	0.102	1.268	0.147	0.959	0.023	0.853	0.031	0.663	0.014	1.26567	0.138965	3.4959	0.127049	6.2	0.62
												0.7385	0.106773	1.24523	0.0289008	3.44467	0.0724495
8a	EM sed 5 1805	2018-23	EM-209	1.004	0.094	0.996	0.137	0.838	0.02	0.684	0.026	0.511	0.011	1.36785	0.128065	2.80328	0.106557	3.3	0.33
8a	EM sed 6 1806	2018-24	EM-209	0.955	0.092	1.506	0.147	1.105	0.022	0.869	0.029	0.804	0.013	1.30109	0.125341	3.56148	0.118852	11.4	1.14
												0.6575	0.207182	1.24523	0.0289008	3.44467	0.0724495
8b	EM sed 7 1807	2018-25	EM-223, EM-293, EM0604, EM0603	0.85	0.082	0.922	0.122	0.804	0.018	0.747	0.025	0.535	0.011	1.15804	0.111717	3.06148	0.102459	7.4	0.74
8b	EM sed 8 1808	2018-26	EM-223, EM-293, EM0604, EM0603	1.079	0.099	1.095	0.14	0.996	0.022	0.855	0.029	0.698	0.013	1.47003	0.134877	3.5041	0.118852	6.1	0.61
												0.6165	0.115258	1.24523	0.0289008	3.44467	0.0724495
8c/d	EM sed 9 1809	2018-27	EM-816/EM-877/EM0601	1.154	0.097	1.257	0.145	0.878	0.021	0.773	0.029	0.532	0.012	1.57221	0.132153	3.16803	0.118852	6.1	0.61
8c/d	EM sed 10 1810	2018-28	EM-816/EM-877/EM0601	0.933	0.065	1.199	0.096	0.974	0.014	0.943	0.02	0.688	0.008	1.27112	0.0885559	3.86475	0.0819672	5.33	0.533
												0.61	0.110309	1.24523	0.0289008	3.44467	0.0724495
8b	EM sed tooth 223		EM-223	0.977	0.098	1.432	0.143	1.064	0.022	0.827	0.03	0.615	0.013	1.33106	0.133515	3.38934	0.122951	10	1
