# Supplementary material for: An improved chronology for the Middle Stone Age at El Mnasra cave, Morocco
Source: PLoS One. 2022 Feb 11;17(2):e0261282. doi: 10.1371/journal.pone.0261282 (PMC8836329; doi:10.1371/journal.pone.0261282)
Supplement: S6 Table — (XLSX) [file pone.0261282.s006.xlsx]

## Sheet: Sheet1
	Al2O3:C dosimeters						γ-spectrometry in situ
	Present work			Janati-Idrissi et al., 2012			Schwenninger et al., 2010			Jacobs et al., 2012			This work
	Squares H/G 9 to 11			Squares H/G 9 to 11			Squares H/G 7 to 8			Squares H/G 7 to 10			Squares H/G 9 to 11
US	ID-Lab	γ-dose-rate (µGy/a)*	±	ID-Lab	γ-dose-rate (µGy/a)*	±	ID-Lab	γ-dose-rate (µGy/a)	±	ID-Lab	γ-dose-rate (µGy/a)	±	ID-Lab	γ-dose-rate (µGy/a)	±
4													EM-1702	462	23
5										EM10-1	440	40
										EM10-2	490	30
6										EM10-5	340	20	EM-1701	324	16
7	TL88	349	14							EM10-6	370	30	2018-21	366	18
	TL89	339	16							EM10-3	370	30	2018-22	361	18
										EM08-12	340	10
	Average US 7 :	356.429	13.5997
8a	TL148	265	32				X2416	318	16	EM08-11	320	10	2018-23	356	18
	TL149	270	27							EM08-10	330	10	2018-24	351	18
	Average US 8a :	315.714	35.957
8b	TL155	347	30							EM08-9	360	10	2018-25	306	15
	TL156	293	24							EM08-8	340	10	2018-26	359	18
	TL531	273	33
	Average US 8b :	325.429	34.5874
8c/8d	TL542	334	29	EM0603	394	20	X2415	353	18	EM08-7	450	10	2018-27	355	18
	TL543	259	67										2018-28	356	18
	TL544	278	35
	TL545	250	43
	TL546	370	112
	Average US 8c/8b :	339.9	62.4561
