# Supplementary material for: An improved chronology for the Middle Stone Age at El Mnasra cave, Morocco
Source: PLoS One. 2022 Feb 11;17(2):e0261282. doi: 10.1371/journal.pone.0261282 (PMC8836329; doi:10.1371/journal.pone.0261282)
Supplement: S7 Table — e = enamel; d = dentine; c = cementum. (XLSX) [file pone.0261282.s007.xlsx]

## Sheet: Sheet1
Sample	US	Level	Uptake parameter (p-values)
			e	±	d	±	c	±
EM-274	7	4	-0.46	0.08	0	0.07	-	-
EM-209	8a	5	0.26	0.26	-0.13	0.19	-	-
EM-223	8b	6	-0.08	0.21	0.17	0.23	-0.22	0.18
EM-293	8b	6	-0.32	0.16	0.03	0.16	-	-
EM0603	8b	6	-0.57	0.23	-0.67	0.11	-0.7	0.13
EM0604	8b	6	-0.1	0.49	-0.11	0.21	0.05	0.23
EM-877	8c/8d	7	-0.55	0.16	-0.55	0.16	-	-
EM0601	8c/8d	7	-0.67	0.22	-0.63	0.17	-0.71	0.18
EM-816	8c/8d	7	-0.36	0.23	-0.3	0.23	-	-
