# Supplementary material for: An improved chronology for the Middle Stone Age at El Mnasra cave, Morocco
Source: PLoS One. 2022 Feb 11;17(2):e0261282. doi: 10.1371/journal.pone.0261282 (PMC8836329; doi:10.1371/journal.pone.0261282)
Supplement: S8 Table — (XLSX) [file pone.0261282.s008.xlsx]

## Sheet: Sheet1
EM1701	σb	0.15			0.2			0.25			0.3
	k	2	3	4	2	3	4	2	3	4	2	3	4
	c1_dose	22.95	17.26	15.47	22.59	16.99	15.53	22.3	16.66	15.3	22.03	16.39	15.3
	c1_se	0.91	0.92	1.24	1.11	1.24	1.7	1.35	1.77	2.36	1.64	2.66	3.31
	c1_prop	0.48	0.3	0.23	0.47	0.29	0.23	0.47	0.27	0.21	0.46	0.25	0.2
	c2_dose	79.37	42.57	31.99	79.36	41.23	32.57	79.04	38.85	31.68	78.2	36.06	30.89
	c2_se	2.79	2.47	2.7	3.51	4.07	4.33	4.33	6.59	5.64	5.25	9.18	7.68
	c2_prop	0.52	0.34	0.27	0.53	0.33	0.28	0.53	0.32	0.29	0.54	0.31	0.3
	c3_dose	93.92	66.96		92.6	73.48		89.74	73.91		86.65	73.96
	c3_se	4.55	6.65		6.53	8.82		8.26	8.34		8.87	12.75
	c3_prop	0.37	0.31		0.38	0.39		0.41	0.4		0.44	0.4
	c4_dose	116.19			136.17			134.84			124.84
	c4_se	15.43			42.51			38.23			50.74
	c4_prop	0.19			0.1			0.09			0.09
	BIC	277.163	203.015	185.809	214.649	179.348	176.168	183.421	169.624	173.341	167.943	166.09	173.171
	llik	-132.32	-91.071	-78.294	-101.063	-79.238	-73.473	-85.449	-74.376	-72.06	-77.71	-72.609	-71.975
EM1702	σb	0.15			0.2			0.25
	k	2	3	4	2	3	4	2	3	4
	c1_dose	65.46	54	54	64.48	61.02	61.11	67.21	67.19	67.21
	c1_se	5.23	7.13	7.13	10.32	17.95	19.11	18.86	21.02	38.35
	c1_prop	0.55	0.21	0.21	0.47	0.32	0.32	0.42	0.42	0.18
	c2_dose	103.12	78.69	78.69	96.75	80.79	79.35	90.78	90.76	67.21
	c2_se	9.55	9.32	16.46	13.45	52.47	81.87	18.42	47	32.43
	c2_prop	0.45	0.51	0.26	0.53	0.34	0.2	0.58	0.29	0.24
	c3_dose	110.71	78.69		101.56	87.84		90.76	90.78
	c3_se	12.61	16.69		32.38	NaN		47.63	44.41
	c3_prop	0.28	0.25		0.35	0.2		0.29	0.33
	c4_dose	110.71			103.16			90.78
	c4_se	12.61			45.92			50.65
	c4_prop	0.28			0.28			0.25
	BIC	25.17	29.945	36.679	23.954	30.642	37.382	24.166	30.9	37.635
	llik	-7.534	-6.554	-6.554	-6.926	-6.903	-6.905	-7.032	-7.032	-7.032
			Lowest	BIC	score	for	k	=	2
			No	significant	increase	in	maximum	log	likelihood	estimates.
